# Supplementary material for: Shibi Tea (Adinandra nitida) and Camellianin A Alleviate CCl4-Induced Liver Injury in C57BL-6J Mice by Attenuation of Oxidative Stress, Inflammation, and Apoptosis
Source: Nutrients. 2022 Jul 24;14(15):3037. doi: 10.3390/nu14153037 (PMC9332116; doi:10.3390/nu14153037)
Supplement: Supplementary file 1 [file nutrients-14-03037-s001.zip]

Archive with 1 entries (1 files):
- nutrients-1768786-supplementary.pdf
